# Supplementary material for: Evolutionary analysis of MOCA1 gene in Arabidopsis thaliana and functional comparison with PGSIP7 and PGSIP8 genes
Source: Front Plant Sci. 2026 Feb 24;17:1734646. doi: 10.3389/fpls.2026.1734646 (PMC12971971; doi:10.3389/fpls.2026.1734646)
Supplement: Supplementary file 2 [file Table2.xlsx]

## Sheet: Supplementary Table 1
Supplementary Table 1. qRT-PCR primer sequences used in this study.
Gene name	Forward primer sequence (5′ → 3′)	Reverse primer sequence (5′ → 3′)
SOS1	ATCCACTACCCAATTTGTTC	TAGCTCCTCATCGTCTCCTA
SOS2	TTGGTCTTGCGGGGTTAT	GTGTTTTGGGATTGGGGT
MAPK5	TGGCAAGGACTACATCAGAAA	CAACCAACAGACCATACATCA
RD29A	TGGACAAAGCAATGAGCA	ATCGGAAGACACGACAGG
CAX1	GCACAAGAACAGGAAGATGAG	GATAGCAATGCGATAACGAG
ACTIN	TTTCCCGCTCTGCTGTTGT	TGTGCCAATCTACGAGGGTTT
HKT1	TCTTCTTGGAGTGACGGTGC	TAGTTTCTCCGGTGTGTCGC

## Sheet: Supplementary Table 2
Supplementary Table 2. Primer information for mutant identification.
Primer name	Primer sequence (5′ → 3′)
BP	ATTTTGCCGATTTCGGAAC
Salk_063265C-LP	ACATGGAAGAGCAGTAATGCG
Salk_063265C-RP	AAGAAAGCCTTGATCAGCTCC
Salk_037413C-LP	ACTATAATGGCATCGTGCGTG
Salk_037413C-RP	CGGATGTGCTCTAAAGGACAC
Salk_016683C-LP	AAACTCAGGCTCTTGCTCTTC
Salk_016683C-RP	GTATTCCTTCTGTTGCCCTCC
